# Supplementary material for: Constructing lactylation-related genes prognostic model to effectively predict the disease-free survival and treatment responsiveness in prostate cancer based on machine learning
Source: Front Genet. 2024 Mar 19;15:1343140. doi: 10.3389/fgene.2024.1343140 (PMC10985269; doi:10.3389/fgene.2024.1343140)
Supplement: Supplementary file 1 [file Table2.xlsx]

## Sheet: Sheet1
Primer name	primer sequences (5'to3')
ALDOA	ATGCCCTACCAATATCCAGCA
	GCTCCCAGTGGACTCATCTG
DDX39A	GCAGATTGAGCCTGTCAACG
	AGACCACCGAAGAACACAGAC
H2AX	GAGGCTTTGGTGGGAGAGAC
	CCCAGCGCAGACCTATGAAT
KIF2C	CTCAGTTCGGAGGAAATCATGTC
	TGCTCTTCGATAGGATCAGTCA
RACGAP1	TCCAATTTATCCAGTTGGCGAA
	CTTCAGCTTAACATCCAGAGCA
