# Supplementary material for: Constructing lactylation-related genes prognostic model to effectively predict the disease-free survival and treatment responsiveness in prostate cancer based on machine learning
Source: Front Genet. 2024 Mar 19;15:1343140. doi: 10.3389/fgene.2024.1343140 (PMC10985269; doi:10.3389/fgene.2024.1343140)
Supplement: Supplementary file 3 [file Table1.xlsx]

## Sheet: Lactylated proteins
Gene
ACAT2
ACIN1
ADAR
ADNP
AHNAK
ALB
ALDH1A1
ALDOA
ALDOB
ALYREF
ARGLU1
ARID1A
ARID3A
ARID3B
ARPP19
BCLAF1
BOLA2
BRD4
BTF3
BZW1
BZW2
C19orf53
CACYBP
CALD1
CALM1
CALML5
CALR
CBR1
CBX3
CBX5
CCNA2
CCT5
CD2BP2
CDC5L
CDV3
CDV3
CDYL
CEBPZ
CFDP1
CHD4
CHERP
CNN2
CNN3
COPS4
CRABP2
CSRP1
CSRP2
CWC15
DDX17
DDX18
DDX21
DDX39A
DDX39B
DDX3X
DDX41
DDX42
DDX46
DDX5
DECR1
DFFA
DHRS7
DHX16
DHX9
EAF1
ECHDC1
EDF1
EEF1A1
EEF1G
EEF2
EHMT2
EIF3D
EIF3J
EIF4G1
EIF4G2
EIF4H
EMG1
ENO1
ENSA
FABP5
FAM50A
FKBP3
FLYWCH2
FUBP1
G6PD
GAPDH
GATAD2A
GATAD2B
GFAP
GIGYF2
GTF2F1
GTF2I
H1-2
H1-3
H1-5
H2AFV
H2AFZ
H2AJ
H2AX
H2AZ1
H2AZ2
H2BC13
H2BC14
H2BC18
H2BC5
H2BU1
H3-3A
H3C1
H3C15
H4C1
HCFC1
HDAC1
HDAC2
HDGF
HDGFL2
HEXIM1
HIST1H1C
HIST1H2BB
HIST1H2BD
HIST1H2BH
HIST1H2BK
HIST1H2BL
HIST1H2BN
HIST1H2BO
HIST1H3A
HIST1H4A
HIST2H2BE
HIST2H2BF
HISTIH2BH
HLTF
HMGA1
HMGB1
HMGN1
HMGN2
HMGN3
HMGN4
HNRNPA1
HNRNPC
HNRNPD
HNRNPF
HNRNPH1
HNRNPK
HNRNPL
HNRNPM
HNRNPU
HSDL2
HSPE1
IARS2
IFI16
IK
IKZF1
ILF2
ILF3
IRF2BP2
JMJD1C
JPT1
JPT2
KHDRBS1
KHSRP
KIF2C
KRT1
KRT10
LAP3
LCP1
LDHB
LEMD3
LGALS1
LRPPRC
LSP1
MAGOH
MAGOHB
MAP2K4
MAPRE1
MBD2
MBP
MDC1
MKI67
MNDA
MPHOSPH6
MSN
MTA1
MTA2
MYH13
NCDN
NCL
NEFL
NHLRC2
NOC3L
NOLC1
NONO
NOP2
NPM1
NSUN2
NUCKS1
NUDT21
NUDT5
NUP133
NUP50
PABPC1
PABPN1
PAK2
PARP1
PCBP1
PCBP2
PCMT1
PCNP
PDAP1
PDLIM1
PES1
PFKM
PFKP
PFN1
PGK1
PHC3
PHF6
PKM2
POLDIP3
PPIA
PPIL4
PPM1G
PPP1CB
PPP1CC
PPP1R2B
PRAM1
PRCC
PRDX1
PRKDC
PRPF6
PSMA7
PSMC1
PSME3IP1
PTBP1
PTMA
RACGAP1
RALYL
RAN
RANBP2
RB1
RBM10
RBM14
RBM17
RBM25
RBM39
RBMX
RCC2
RECQL
RFC1
RFC4
RIMS1
RPA1
RPL13
RPL14
RPL22
RPL24
RPL29
RPL5
RPS11
RPS23
RPS27A
RRP1B
RSL1D1
S100A11
S100A4
S100A6
SAFB
SARNP
SATB1
SET
SF3A1
SF3B1
SFPQ
SFPQ
SH3GL1
SMAP
SMARCA5
SMARCC1
SMARCC2
SMC3
SNRPA1
SOD1
SPR
SPR14
SRP14
SRRM1
SRRM2
SSB
STMN1
SUB1
SUMO2
TCOF1
TERF2
THOC2
THRAP3
THUMPD1
TKT
TMA7
TMPO
TMSB4X
TOP2B
TP53
TPM4
TPR
TRIM28
TRIR
TSSC4
U2AF2
U2SURP
UBE2E1
UBE2M
UPF1
VARS
VIM
WAS
WBP11
WDR33
WIZ
XPO5
XRCC4
YLPM1
ZC3H18
ZC3H4
ZMYM3
ZNF207
ZNF280C
ZNF706
ZNFX1
ZRANB2
ZYX

## Sheet: Lactylase and delactylases
Lactylase	Delactylases
EP300	HDAC1
	HDAC2
	HDAC3
	SIRT1
	SIRT2
	SIRT3

## Sheet: genecard download genes
Gene Symbol	Description	Category	Uniprot ID	Gifts	GC Id	Relevance score	GeneCards Link
EP300	E1A Binding Protein P300	Protein Coding	Q09472	60	GC22P052546	4.83438	https://www.genecards.org/cgi-bin/carddisp.pl?gene=EP300
H4C14	H4 Clustered Histone 14	Protein Coding	P62805	38	GC01P149832	2.42917	https://www.genecards.org/cgi-bin/carddisp.pl?gene=H4C14
H3-3A	H3.3 Histone A	Protein Coding	P84243	49	GC01P226062	2.03298	https://www.genecards.org/cgi-bin/carddisp.pl?gene=H3-3A
H2AZ1	H2A.Z Variant Histone 1	Protein Coding	P0C0S5	47	GC04M099949	2.03298	https://www.genecards.org/cgi-bin/carddisp.pl?gene=H2AZ1
H3-3B	H3.3 Histone B	Protein Coding	P84243	47	GC17M075823	2.03298	https://www.genecards.org/cgi-bin/carddisp.pl?gene=H3-3B
H2BC21	H2B Clustered Histone 21	Protein Coding	Q16778	45	GC01M155825	2.03298	https://www.genecards.org/cgi-bin/carddisp.pl?gene=H2BC21
H3C1	H3 Clustered Histone 1	Protein Coding	P68431	45	GC06P103886	2.03298	https://www.genecards.org/cgi-bin/carddisp.pl?gene=H3C1
H4C3	H4 Clustered Histone 3	Protein Coding	P62805	45	GC06P103893	2.03298	https://www.genecards.org/cgi-bin/carddisp.pl?gene=H4C3
H2BC11	H2B Clustered Histone 11	Protein Coding	P06899	43	GC06M080586	2.03298	https://www.genecards.org/cgi-bin/carddisp.pl?gene=H2BC11
H4C11	H4 Clustered Histone 11	Protein Coding	P62805	43	GC06P103950	2.03298	https://www.genecards.org/cgi-bin/carddisp.pl?gene=H4C11
H4C16	H4 Histone 16	Protein Coding	P62805	43	GC12M025134	2.03298	https://www.genecards.org/cgi-bin/carddisp.pl?gene=H4C16
H4C9	H4 Clustered Histone 9	Protein Coding	P62805	43	GC06P105154	2.03298	https://www.genecards.org/cgi-bin/carddisp.pl?gene=H4C9
H2BC14	H2B Clustered Histone 14	Protein Coding	Q99879	42	GC06P103948	2.03298	https://www.genecards.org/cgi-bin/carddisp.pl?gene=H2BC14
H2BC9	H2B Clustered Histone 9	Protein Coding	Q93079	42	GC06P105148	2.03298	https://www.genecards.org/cgi-bin/carddisp.pl?gene=H2BC9
H3C2	H3 Clustered Histone 2	Protein Coding	P68431	42	GC06M026104	2.03298	https://www.genecards.org/cgi-bin/carddisp.pl?gene=H3C2
H4C1	H4 Clustered Histone 1	Protein Coding	P62805	42	GC06P103887	2.03298	https://www.genecards.org/cgi-bin/carddisp.pl?gene=H4C1
H4C2	H4 Clustered Histone 2	Protein Coding	P62805	42	GC06M026026	2.03298	https://www.genecards.org/cgi-bin/carddisp.pl?gene=H4C2
H4C5	H4 Clustered Histone 5	Protein Coding	P62805	42	GC06P105152	2.03298	https://www.genecards.org/cgi-bin/carddisp.pl?gene=H4C5
H4C8	H4 Clustered Histone 8	Protein Coding	P62805	42	GC06M081771	2.03298	https://www.genecards.org/cgi-bin/carddisp.pl?gene=H4C8
H2BC13	H2B Clustered Histone 13	Protein Coding	Q99880	41	GC06M080669	2.03298	https://www.genecards.org/cgi-bin/carddisp.pl?gene=H2BC13
H2BC15	H2B Clustered Histone 15	Protein Coding	Q99877	41	GC06P103952	2.03298	https://www.genecards.org/cgi-bin/carddisp.pl?gene=H2BC15
H2BC3	H2B Clustered Histone 3	Protein Coding	P33778	41	GC06M080532	2.03298	https://www.genecards.org/cgi-bin/carddisp.pl?gene=H2BC3
H2BC4	H2B Clustered Histone 4	Protein Coding	P62807	41	GC06M081757	2.03298	https://www.genecards.org/cgi-bin/carddisp.pl?gene=H2BC4
H3C11	H3 Clustered Histone 11	Protein Coding	P68431	41	GC06M081759	2.03298	https://www.genecards.org/cgi-bin/carddisp.pl?gene=H3C11
H3C12	H3 Clustered Histone 12	Protein Coding	P68431	41	GC06M081761	2.03298	https://www.genecards.org/cgi-bin/carddisp.pl?gene=H3C12
H3C4	H3 Clustered Histone 4	Protein Coding	P68431	41	GC06M081762	2.03298	https://www.genecards.org/cgi-bin/carddisp.pl?gene=H3C4
H4C12	H4 Clustered Histone 12	Protein Coding	P62805	41	GC06M081767	2.03298	https://www.genecards.org/cgi-bin/carddisp.pl?gene=H4C12
H4C4	H4 Clustered Histone 4	Protein Coding	P62805	41	GC06M081769	2.03298	https://www.genecards.org/cgi-bin/carddisp.pl?gene=H4C4
H2BC1	H2B Clustered Histone 1	Protein Coding	Q96A08	40	GC06P105143	2.03298	https://www.genecards.org/cgi-bin/carddisp.pl?gene=H2BC1
H2BC10	H2B Clustered Histone 10	Protein Coding	P62807	40	GC06P105144	2.03298	https://www.genecards.org/cgi-bin/carddisp.pl?gene=H2BC10
H2BC12	H2B Clustered Histone 12	Protein Coding	O60814	40	GC06M080589	2.03298	https://www.genecards.org/cgi-bin/carddisp.pl?gene=H2BC12
H2BC5	H2B Clustered Histone 5	Protein Coding	P58876	40	GC06P105145	2.03298	https://www.genecards.org/cgi-bin/carddisp.pl?gene=H2BC5
H2BC6	H2B Clustered Histone 6	Protein Coding	P62807	40	GC06P105146	2.03298	https://www.genecards.org/cgi-bin/carddisp.pl?gene=H2BC6
H3C10	H3 Clustered Histone 10	Protein Coding	P68431	40	GC06P103949	2.03298	https://www.genecards.org/cgi-bin/carddisp.pl?gene=H3C10
H3C14	H3 Clustered Histone 14	Protein Coding	Q71DI3	40	GC01M155820	2.03298	https://www.genecards.org/cgi-bin/carddisp.pl?gene=H3C14
H3C3	H3 Clustered Histone 3	Protein Coding	P68431	40	GC06P103889	2.03298	https://www.genecards.org/cgi-bin/carddisp.pl?gene=H3C3
H3C6	H3 Clustered Histone 6	Protein Coding	P68431	40	GC06P105150	2.03298	https://www.genecards.org/cgi-bin/carddisp.pl?gene=H3C6
H3C8	H3 Clustered Histone 8	Protein Coding	P68431	40	GC06M081765	2.03298	https://www.genecards.org/cgi-bin/carddisp.pl?gene=H3C8
H4C6	H4 Clustered Histone 6	Protein Coding	P62805	40	GC06P105153	2.03298	https://www.genecards.org/cgi-bin/carddisp.pl?gene=H4C6
H2BC17	H2B Clustered Histone 17	Protein Coding	P23527	39	GC06P103960	2.03298	https://www.genecards.org/cgi-bin/carddisp.pl?gene=H2BC17
H2BC18	H2B Clustered Histone 18	Protein Coding	Q5QNW6	39	GC01M155812	2.03298	https://www.genecards.org/cgi-bin/carddisp.pl?gene=H2BC18
H2BC26	H2B Clustered Histone 26	Protein Coding	Q8N257	39	GC01P230095	2.03298	https://www.genecards.org/cgi-bin/carddisp.pl?gene=H2BC26
H3C7	H3 Clustered Histone 7	Protein Coding	P68431	39	GC06M081763	2.03298	https://www.genecards.org/cgi-bin/carddisp.pl?gene=H3C7
H4C13	H4 Clustered Histone 13	Protein Coding	P62805	39	GC06M081768	2.03298	https://www.genecards.org/cgi-bin/carddisp.pl?gene=H4C13
H2BC8	H2B Clustered Histone 8	Protein Coding	P62807	38	GC06M081758	2.03298	https://www.genecards.org/cgi-bin/carddisp.pl?gene=H2BC8
H2BC7	H2B Clustered Histone 7	Protein Coding	P62807	37	GC06P105147	2.03298	https://www.genecards.org/cgi-bin/carddisp.pl?gene=H2BC7
H3C13	H3 Clustered Histone 13	Protein Coding	Q71DI3	37	GC01M155813	2.03298	https://www.genecards.org/cgi-bin/carddisp.pl?gene=H3C13
H3C15	H3 Clustered Histone 15	Protein Coding	Q71DI3	37	GC01P154215	2.03298	https://www.genecards.org/cgi-bin/carddisp.pl?gene=H3C15
H4C15	H4 Clustered Histone 15	Protein Coding	P62805	34	GC01M155821	2.03298	https://www.genecards.org/cgi-bin/carddisp.pl?gene=H4C15
H2BC12L	H2B Clustered Histone 12 Like	Protein Coding	P57053	33	GC21P043569	2.03298	https://www.genecards.org/cgi-bin/carddisp.pl?gene=H2BC12L
CERNA3	Competing Endogenous LncRNA 3 For MiR-645	RNA Gene		14	GC08P056088	1.48564	https://www.genecards.org/cgi-bin/carddisp.pl?gene=CERNA3
LINC01672	Long Intergenic Non-Protein Coding RNA 1672	RNA Gene		14	GC01P007077	1.4497	https://www.genecards.org/cgi-bin/carddisp.pl?gene=LINC01672
YTHDF2	YTH N6-Methyladenosine RNA Binding Protein F2	Protein Coding	Q9Y5A9	44	GC01P029588	1.37033	https://www.genecards.org/cgi-bin/carddisp.pl?gene=YTHDF2
TRA-TGC7-1	TRNA-Ala (Anticodon TGC) 7-1	RNA Gene		10	GC06M080743	1.32562	https://www.genecards.org/cgi-bin/carddisp.pl?gene=TRA-TGC7-1
TRA-TGC5-1	TRNA-Ala (Anticodon TGC) 5-1	RNA Gene		9	GC06M028817	1.32562	https://www.genecards.org/cgi-bin/carddisp.pl?gene=TRA-TGC5-1
HMGB1	High Mobility Group Box 1	Protein Coding	P09429	55	GC13M030456	1.22005	https://www.genecards.org/cgi-bin/carddisp.pl?gene=HMGB1
METTL3	Methyltransferase 3, N6-Adenosine-Methyltransferase Complex Catalytic Subunit	Protein Coding	Q86U44	48	GC14M021498	1.22005	https://www.genecards.org/cgi-bin/carddisp.pl?gene=METTL3
GCKR	Glucokinase Regulator	Protein Coding	Q14397	47	GC02P027496	1.22005	https://www.genecards.org/cgi-bin/carddisp.pl?gene=GCKR
RMRP	RNA Component Of Mitochondrial RNA Processing Endoribonuclease	RNA Gene		26	GC09M035655	1.15347	https://www.genecards.org/cgi-bin/carddisp.pl?gene=RMRP
CYTOR	Cytoskeleton Regulator RNA	RNA Gene		25	GC02P088529	1.06671	https://www.genecards.org/cgi-bin/carddisp.pl?gene=CYTOR
H2AC20	H2A Clustered Histone 20	Protein Coding	Q16777	44	GC01P154223	0.662647	https://www.genecards.org/cgi-bin/carddisp.pl?gene=H2AC20
H2AC11	H2A Clustered Histone 11	Protein Coding	P0C0S8	42	GC06P105133	0.662647	https://www.genecards.org/cgi-bin/carddisp.pl?gene=H2AC11
H2AC25	H2A Clustered Histone 25	Protein Coding	Q7L7L0	41	GC01M229851	0.662647	https://www.genecards.org/cgi-bin/carddisp.pl?gene=H2AC25
H2AC4	H2A Clustered Histone 4	Protein Coding	P04908	41	GC06M026105	0.662647	https://www.genecards.org/cgi-bin/carddisp.pl?gene=H2AC4
H2AC1	H2A Clustered Histone 1	Protein Coding	Q96QV6	40	GC06M025724	0.662647	https://www.genecards.org/cgi-bin/carddisp.pl?gene=H2AC1
H2AC13	H2A Clustered Histone 13	Protein Coding	P0C0S8	40	GC06P103947	0.662647	https://www.genecards.org/cgi-bin/carddisp.pl?gene=H2AC13
H2AC6	H2A Clustered Histone 6	Protein Coding	Q93077	40	GC06P105139	0.662647	https://www.genecards.org/cgi-bin/carddisp.pl?gene=H2AC6
H2AC7	H2A Clustered Histone 7	Protein Coding	P20671	40	GC06M081755	0.662647	https://www.genecards.org/cgi-bin/carddisp.pl?gene=H2AC7
H2AC12	H2A Clustered Histone 12	Protein Coding	Q96KK5	39	GC06P105134	0.662647	https://www.genecards.org/cgi-bin/carddisp.pl?gene=H2AC12
H2AC14	H2A Clustered Histone 14	Protein Coding	Q99878	39	GC06M080671	0.662647	https://www.genecards.org/cgi-bin/carddisp.pl?gene=H2AC14
H2AC16	H2A Clustered Histone 16	Protein Coding	P0C0S8	39	GC06P103956	0.662647	https://www.genecards.org/cgi-bin/carddisp.pl?gene=H2AC16
H2AC15	H2A Clustered Histone 15	Protein Coding	P0C0S8	38	GC06M080674	0.662647	https://www.genecards.org/cgi-bin/carddisp.pl?gene=H2AC15
H2AC17	H2A Clustered Histone 17	Protein Coding	P0C0S8	38	GC06M081754	0.662647	https://www.genecards.org/cgi-bin/carddisp.pl?gene=H2AC17
H2AC21	H2A Clustered Histone 21	Protein Coding	Q8IUE6	38	GC01M155830	0.662647	https://www.genecards.org/cgi-bin/carddisp.pl?gene=H2AC21
H2AC8	H2A Clustered Histone 8	Protein Coding	P04908	38	GC06P105141	0.662647	https://www.genecards.org/cgi-bin/carddisp.pl?gene=H2AC8
H2AC18	H2A Clustered Histone 18	Protein Coding	Q6FI13	36	GC01M155818	0.662647	https://www.genecards.org/cgi-bin/carddisp.pl?gene=H2AC18
H2AC19	H2A Clustered Histone 19	Protein Coding	Q6FI13	28	GC01P154218	0.662647	https://www.genecards.org/cgi-bin/carddisp.pl?gene=H2AC19
H2BC20P	H2B Clustered Histone 20, Pseudogene	Pseudogene	Q6DN03	22	GC01M155819	0.662647	https://www.genecards.org/cgi-bin/carddisp.pl?gene=H2BC20P
H2BC19P	H2B Clustered Histone 19, Pseudogene	Pseudogene	Q6DRA6	18	GC01P154213	0.662647	https://www.genecards.org/cgi-bin/carddisp.pl?gene=H2BC19P
BDNF-AS	BDNF Antisense RNA	RNA Gene		24	GC11P027619	0.296232	https://www.genecards.org/cgi-bin/carddisp.pl?gene=BDNF-AS
F2	Coagulation Factor II, Thrombin	Protein Coding	P00734	57	GC11P046851	0.209467	https://www.genecards.org/cgi-bin/carddisp.pl?gene=F2
PCSK9	Proprotein Convertase Subtilisin/Kexin Type 9	Protein Coding	Q8NBP7	57	GC01P055039	0.209467	https://www.genecards.org/cgi-bin/carddisp.pl?gene=PCSK9
FOXP3	Forkhead Box P3	Protein Coding	Q9BZS1	54	GC0XM049250	0.209467	https://www.genecards.org/cgi-bin/carddisp.pl?gene=FOXP3
MIF	Macrophage Migration Inhibitory Factor	Protein Coding	P14174	54	GC22P023894	0.209467	https://www.genecards.org/cgi-bin/carddisp.pl?gene=MIF
SST	Somatostatin	Protein Coding	P61278	47	GC03M187668	0.209467	https://www.genecards.org/cgi-bin/carddisp.pl?gene=SST
CNMD	Chondromodulin	Protein Coding	O75829	44	GC13M052704	0.209467	https://www.genecards.org/cgi-bin/carddisp.pl?gene=CNMD
DLEU2	Deleted In Lymphocytic Leukemia 2	RNA Gene		26	GC13M049913	0.209467	https://www.genecards.org/cgi-bin/carddisp.pl?gene=DLEU2
MIR125A	MicroRNA 125a	RNA Gene		24	GC19P083773	0.209467	https://www.genecards.org/cgi-bin/carddisp.pl?gene=MIR125A
MIR133B	MicroRNA 133b	RNA Gene		24	GC06P052148	0.209467	https://www.genecards.org/cgi-bin/carddisp.pl?gene=MIR133B
MIR208B	MicroRNA 208b	RNA Gene		24	GC14M023417	0.209467	https://www.genecards.org/cgi-bin/carddisp.pl?gene=MIR208B
CHKB-CPT1B	CHKB-CPT1B Readthrough (NMD Candidate)	RNA Gene		20	GC22M050568	0.209467	https://www.genecards.org/cgi-bin/carddisp.pl?gene=CHKB-CPT1B
SOD2-OT1	SOD2 Overlapping Transcript 1	RNA Gene		14	GC06M159772	0.209467	https://www.genecards.org/cgi-bin/carddisp.pl?gene=SOD2-OT1

## Sheet: lactylation-related genes set
Gene
ACAT2
ACIN1
ADAR
ADNP
AHNAK
ALB
ALDH1A1
ALDOA
ALDOB
ALYREF
ARGLU1
ARID1A
ARID3A
ARID3B
ARPP19
BCLAF1
BOLA2
BRD4
BTF3
BZW1
BZW2
C19orf53
CACYBP
CALD1
CALM1
CALML5
CALR
CBR1
CBX3
CBX5
CCNA2
CCT5
CD2BP2
CDC5L
CDV3
CDV3
CDYL
CEBPZ
CFDP1
CHD4
CHERP
CNN2
CNN3
COPS4
CRABP2
CSRP1
CSRP2
CWC15
DDX17
DDX18
DDX21
DDX39A
DDX39B
DDX3X
DDX41
DDX42
DDX46
DDX5
DECR1
DFFA
DHRS7
DHX16
DHX9
EAF1
ECHDC1
EDF1
EEF1A1
EEF1G
EEF2
EHMT2
EIF3D
EIF3J
EIF4G1
EIF4G2
EIF4H
EMG1
ENO1
ENSA
FABP5
FAM50A
FKBP3
FLYWCH2
FUBP1
G6PD
GAPDH
GATAD2A
GATAD2B
GFAP
GIGYF2
GTF2F1
GTF2I
H1-2
H1-3
H1-5
H2AFV
H2AFZ
H2AJ
H2AX
H2AZ1
H2AZ2
H2BC13
H2BC14
H2BC18
H2BC5
H2BU1
H3-3A
H3C1
H3C15
H4C1
HCFC1
HDAC1
HDAC2
HDGF
HDGFL2
HEXIM1
HIST1H1C
HIST1H2BB
HIST1H2BD
HIST1H2BH
HIST1H2BK
HIST1H2BL
HIST1H2BN
HIST1H2BO
HIST1H3A
HIST1H4A
HIST2H2BE
HIST2H2BF
HISTIH2BH
HLTF
HMGA1
HMGB1
HMGN1
HMGN2
HMGN3
HMGN4
HNRNPA1
HNRNPC
HNRNPD
HNRNPF
HNRNPH1
HNRNPK
HNRNPL
HNRNPM
HNRNPU
HSDL2
HSPE1
IARS2
IFI16
IK
IKZF1
ILF2
ILF3
IRF2BP2
JMJD1C
JPT1
JPT2
KHDRBS1
KHSRP
KIF2C
KRT1
KRT10
LAP3
LCP1
LDHB
LEMD3
LGALS1
LRPPRC
LSP1
MAGOH
MAGOHB
MAP2K4
MAPRE1
MBD2
MBP
MDC1
MKI67
MNDA
MPHOSPH6
MSN
MTA1
MTA2
MYH13
NCDN
NCL
NEFL
NHLRC2
NOC3L
NOLC1
NONO
NOP2
NPM1
NSUN2
NUCKS1
NUDT21
NUDT5
NUP133
NUP50
PABPC1
PABPN1
PAK2
PARP1
PCBP1
PCBP2
PCMT1
PCNP
PDAP1
PDLIM1
PES1
PFKM
PFKP
PFN1
PGK1
PHC3
PHF6
PKM2
POLDIP3
PPIA
PPIL4
PPM1G
PPP1CB
PPP1CC
PPP1R2B
PRAM1
PRCC
PRDX1
PRKDC
PRPF6
PSMA7
PSMC1
PSME3IP1
PTBP1
PTMA
RACGAP1
RALYL
RAN
RANBP2
RB1
RBM10
RBM14
RBM17
RBM25
RBM39
RBMX
RCC2
RECQL
RFC1
RFC4
RIMS1
RPA1
RPL13
RPL14
RPL22
RPL24
RPL29
RPL5
RPS11
RPS23
RPS27A
RRP1B
RSL1D1
S100A11
S100A4
S100A6
SAFB
SARNP
SATB1
SET
SF3A1
SF3B1
SFPQ
SFPQ
SH3GL1
SMAP
SMARCA5
SMARCC1
SMARCC2
SMC3
SNRPA1
SOD1
SPR
SPR14
SRP14
SRRM1
SRRM2
SSB
STMN1
SUB1
SUMO2
TCOF1
TERF2
THOC2
THRAP3
THUMPD1
TKT
TMA7
TMPO
TMSB4X
TOP2B
TP53
TPM4
TPR
TRIM28
TRIR
TSSC4
U2AF2
U2SURP
UBE2E1
UBE2M
UPF1
VARS
VIM
WAS
WBP11
WDR33
WIZ
XPO5
XRCC4
YLPM1
ZC3H18
ZC3H4
ZMYM3
ZNF207
ZNF280C
ZNF706
ZNFX1
ZRANB2
ZYX
EP300
HDAC3
SIRT1
SIRT2
SIRT3
H4C14
H3-3B
H2BC21
H4C3
H2BC11
H4C11
H4C16
H4C9
H2BC9
H3C2
H4C2
H4C5
H4C8
H2BC15
H2BC3
H2BC4
H3C11
H3C12
H3C4
H4C12
H4C4
H2BC1
H2BC10
H2BC12
H2BC6
H3C10
H3C14
H3C3
H3C6
H3C8
H4C6
H2BC17
H2BC26
H3C7
H4C13
H2BC8
H2BC7
H3C13
H4C15
H2BC12L
CERNA3
LINC01672
YTHDF2
TRA-TGC7-1
TRA-TGC5-1
METTL3
GCKR
RMRP
CYTOR
H2AC20
H2AC11
H2AC25
H2AC4
H2AC1
H2AC13
H2AC6
H2AC7
H2AC12
H2AC14
H2AC16
H2AC15
H2AC17
H2AC21
H2AC8
H2AC18
H2AC19
H2BC20P
H2BC19P
